# Supplementary material for: Rats as potential reservoirs for neglected zoonotic Bartonella species in Flanders, Belgium
Source: Parasit Vectors. 2020 May 7;13:235. doi: 10.1186/s13071-020-04098-y (PMC7206682; doi:10.1186/s13071-020-04098-y)
Supplement: Supplementary file 1 — Additional file 1: Table S1. PCR results for Bartonella spp. and trapping number with coordinates of trapping sites (N, North; E, East) per collected rodent, Belgium, 2015–2016. [file 13071_2020_4098_MOESM1_ESM.xlsx]

## Sheet: Table S1
Additional file 1: Table S1. PCR results for Bartonella spp. and trapping number with coordinates of trapping sites (North=N; E= East) per collected rodent, Belgium, 2015not available in database2016.
Rodent number	Latitude [N]	Longitude [E]	Bartonella positive (1) /negative (0)
4977	51.3738	4.94878	0
5060	50.9864	5.6349	1
5833	51.3021	4.28646	0
4907	51.4266	4.62452	1
5056	51.0874	5.4221	0
5507	51.2299	3.99224	0
5659	51.2778	3.19645	0
4832	50.9241	5.65598	0
4961	51.4108	5.06192	1
4963	51.4274	4.98238	1
4978	51.3654	4.91278	0
4724	51.1582	5.34078	0
4729	50.9254	5.4947	0
4736	51.049	5.66655	1
4745	51.0974	5.34123	0
4758	51.1806	5.63588	0
4810	51.0002	5.31898	0
4811	51.0027	5.31618	1
4927	51.4093	4.70994	1
4934	51.424	4.72917	0
4994	51.3548	4.98314	0
5050	51.2564	5.42091	1
5229	51.2221	3.30235	1
5242	51.3405	3.37283	0
4906	51.4118	5.07962	0
5129	51.0817	4.01284	1
5497	50.9844	2.78645	0
5647	51.2993	3.10701	0
5832	51.0911	3.87917	1
4879	51.2872	5.47106	0
4999	51.4562	4.76409	1
5501	51.1108	2.90072	0
5656	51.2842	3.66358	1
4957	51.3987	4.94461	0
5023	51.2118	4.98412	1
5072	51.1542	5.69663	0
5180	51.1366	3.80154	1
5230	51.2874	3.36967	1
5480	51.0281	2.82918	0
5672	51.1683	3.68534	0
5834	51.2165	4.35988	0
5231	51.3089	3.35917	0
5423	50.7439	3.35922	1
5681	51.1305	3.53446	0
4735	51.1117	4.98422	0
4892	51.4768	4.47526	0
5217	50.9158	3.43375	1
5836	51.2889	4.22255	0
5853	50.8698	4.55618	1
4701	50.8941	5.13375	0
4702	50.8941	5.13375	1
4703	50.8941	5.13375	1
4704	50.8941	5.13375	1
4705	50.8941	5.13375	0
4706	50.8941	5.13375	1
4707	50.8941	5.13375	1
4708	50.8941	5.13375	0
4709	50.8941	5.13375	1
4710	50.8941	5.13375	1
4711	50.8941	5.13375	1
4726	50.8956	5.57496	0
4730	50.8956	5.57386	1
4849	50.9637	5.24734	0
4868	51.2145	5.52659	0
4871	51.239	5.50572	0
4897	51.3974	4.55363	0
5317	50.754	2.78837	1
5321	50.8301	2.8101	0
5482	51.0825	2.93444	0
5496	50.9681	2.78131	0
4793	50.8158	5.37656	0
4958	51.3755	4.65434	0
5096	51.4185	4.71389	0
5398	50.8812	3.49057	0
5603	51.0968	3.26523	0
5624	51.2081	3.5803	1
5655	51.2502	3.70276	1
4776	51.061	4.95217	0
4922	51.4247	4.42195	0
4953	51.4053	4.68591	0
4964	51.4084	5.03343	0
5000	51.2031	4.94108	0
5585	50.9405	2.72959	0
4874	51.2802	5.52823	1
4968	51.3835	4.72239	0
4976	51.4524	5.08182	not available in database
5015	51.2159	5.05573	0
5025	51.225	4.86118	0
5260	50.8951	2.9032	0
5502	51.0852	2.86156	0
4759	51.2088	5.59944	0
4875	51.1738	5.50484	1
5013	51.243	5.04181	0
5594	51.1168	3.28619	0
5846	50.7962	4.56946	0
4789	50.9643	5.04492	0
4986	51.2257	5.1144	1
5031	51.4602	4.81592	0
5085	51.1455	4.37519	0
5388	50.8792	3.59434	0
5486	51.015	2.78542	0
5644	51.2663	3.53919	0
4987	51.287	5.01708	1
5137	50.9579	3.85683	0
5253	50.8334	3.04525	1
5364	50.7899	2.80616	1
5602	51.3	3.17223	1
5649	51.2327	3.09449	1
5743	50.7665	4.16066	0
4796	50.8152	5.44466	0
4938	51.411	4.51435	0
5009	51.2756	4.99213	1
5521	51.0714	3.06178	1
4740	51.0575	5.62827	0
5483	51.0002	2.756	0
4928	51.4668	4.71727	1
5166	51.1631	4.25868	1
5604	51.1048	3.35358	0
5627	51.2407	3.13151	0
5653	51.1974	3.74501	1
5815	51.1407	3.92723	1
5239	51.2528	3.31741	0
5261	50.9565	2.92406	1
5438	51.0986	3.59499	0
5457	51.1945	3.89096	0
5532	50.9301	2.6958	0
5703	51.083	3.54815	1
4754	51.0674	5.45161	0
4822	50.7689	5.49294	0
4990	51.3587	5.02942	0
5431	50.8988	3.56132	1
5432	50.7593	3.38058	0
5600	51.2023	3.1175	0
5633	51.2163	3.73617	0
4870	51.2021	5.46189	1
4880	51.1205	5.48284	1
4908	51.3825	4.70414	0
4932	51.37	4.77024	0
4971	51.3812	4.79347	0
4982	51.3828	4.78544	0
5409	50.9477	3.38259	0
5666	51.1842	3.38618	1
5707	51.053	3.50446	0
5741	50.8862	4.21243	1
5064	51.1566	5.76675	0
5305	50.8603	3.03001	1
5318	50.7589	2.80578	not available in database
5332	50.85	3.13829	0
5448	51.0082	3.40982	1
5560	50.7756	3.64765	0
5837	51.3067	4.23339	0
4923	51.367	4.79894	0
5198	50.8261	2.89001	0
5309	50.8612	3.42159	0
5414	50.9421	3.16073	0
5453	51.0461	3.3249	1
5494	51.0599	2.7839	0
5686	51.0982	3.68494	0
5688	51.0268	3.49212	1
5244	51.232	3.29497	0
5249	50.84	2.76206	1
5345	51.0112	3.07059	1
5676	51.0533	3.6856	0
4933	51.4393	4.68672	0
4974	51.3426	4.83731	1
5262	50.928	2.87656	0
5651	51.0821	3.22419	0
4862	51.0853	5.79459	0
5106	51.306	4.29184	0
5189	51.0409	4.243	0
5236	51.2672	3.31995	0
5424	50.7366	3.34663	1
5522	50.9584	2.66063	0
5597	51.0376	3.27091	0
4746	51.0067	5.09826	0
4788	50.7366	5.31111	0
4889	51.077	4.60277	1
4940	51.347	4.58661	0
5117	50.7181	3.96376	0
5200	51.0384	3.08267	1
5274	50.8907	2.98578	0
5523	50.9349	2.77959	0
5616	51.288	3.14029	1
5657	51.292	3.61902	1
4762	50.8241	4.81866	0
5059	51.1528	5.63026	0
5341	50.8172	2.69019	0
5668	51.1681	3.6496	1
4925	51.3996	4.86634	0
5337	50.9849	2.89612	not available in database
5654	51.2298	3.59997	0
5035	51.1034	4.68429	0
5250	51.3279	3.26406	1
5293	50.7818	3.86111	1
5343	50.785	2.90535	0
5526	50.835	2.64807	0
5479	51.1108	2.96785	0
5639	51.2722	3.27255	1
5043	50.8804	2.85363	1
5331	50.7999	2.85679	1
5338	50.9863	2.93311	1
5434	50.7335	3.37092	1
5632	51.2103	3.6418	1
5658	51.2225	2.99169	1
5662	51.2584	3.24135	1
4930	51.4157	4.67305	0
5187	50.934	4.2363	1
5533	51.0127	2.88669	0
5584	50.7724	3.56746	1
4792	50.795	5.31568	0
4943	51.4362	4.71229	0
5016	51.2399	5.17667	0
5030	51.3592	4.73067	0
5241	51.2986	3.30491	0
5460	51.0604	3.53286	1
5622	51.0432	3.30215	1
5661	51.2163	3.16508	0
5719	50.7304	3.93249	not available in database
5782	50.8413	3.91726	1
4767	50.9316	5.04018	0
5197	50.8651	3.0651	1
5525	50.8428	2.68755	1
5566	50.8013	3.73465	1
5696	51.1741	3.59946	0
5006	51.2653	4.89599	0
5642	51.2232	3.68597	1
5674	51.1456	3.64566	0
5701	51.0139	3.44533	0
4918	51.3714	4.55196	0
5352	50.7461	4.08197	0
5456	51.1317	3.58301	1
4898	51.3562	4.63002	0
4945	51.4247	4.41189	not available in database
5063	51.1523	5.83095	1
5339	50.9672	2.84257	1
5442	51.0307	3.40936	0
5684	51.2249	3.54136	0
5702	51.1442	3.56708	0
4929	51.3655	4.66302	1
4980	51.3703	4.8297	0
5005	51.1475	4.74032	1
5692	51.2167	3.51574	1
5118	50.7548	4.05768	1
5401	51.0106	3.26869	1
5587	51.0602	3.19334	0
5795	50.7551	4.19642	0
5615	51.3062	3.2531	0
4775	51.0904	4.80267	0
4919	51.4402	5.05302	0
4954	51.4408	4.51257	0
5224	50.9286	3.51813	0
5635	51.252	3.55664	1
4766	50.8425	4.87591	0
5107	51.137	4.41876	1
5855	50.9263	4.58937	0
5379	50.8709	3.50213	1
5589	51.0244	3.2085	1
5758	50.9523	4.4957	1
5608	51.1159	3.38333	0
5665	51.0699	3.60688	1
4716	50.7374	5.14579	1
4748	50.7654	4.9556	1
4888	51.1558	4.54528	0
5392	50.9382	3.54784	0
5607	51.0757	3.31711	1
4860	51.1108	5.0599	1
5156	50.9552	4.28444	1
5265	50.9819	3.01585	1
5291	50.6919	3.95294	1
5669	51.1613	3.71547	0
5812	51.0925	3.78923	0
5863	50.7971	4.61052	0
5359	50.771	3.20666	not available in database
5858	50.7701	4.60959	1
4915	51.3784	4.57748	0
5266	50.9832	3.05569	1
5481	51.1069	2.94797	0
4947	51.3905	4.9964	0
5065	51.128	5.67674	0
5268	50.9375	2.98725	0
5449	51.0375	3.36074	0
5524	50.9174	2.75031	0
5726	50.8717	3.8573	1
5799	50.7592	4.09465	1
5306	50.9174	3.4119	0
4835	51.0008	5.15458	1
4975	51.3645	4.90028	0
5531	50.9106	2.71357	1
4900	51.4489	4.47376	not available in database
4949	51.448	4.47951	1
5033	51.1383	4.72739	1
5520	51.0394	2.94146	1
5634	51.1858	3.76232	0
5843	50.9766	4.39837	0
5020	51.2102	4.74082	0
5075	51.0599	4.40484	0
4823	51.004	4.97283	0
4887	51.1428	4.49736	0
4855	51.0208	5.07168	0
5267	50.9061	2.99102	1
4786	50.8183	5.32722	1
4799	51.0881	4.93396	0
4819	50.7547	5.78458	0
5130	51.0721	3.9567	1
5175	51.0694	3.85229	1
5264	50.9545	3.06077	0
5408	50.9799	3.59837	1
5699	51.0365	3.46627	0
4717	50.9502	4.78927	0
5034	51.1372	4.79024	0
5371	50.9877	3.22365	1
5233	51.2239	3.40538	0
5365	50.9874	3.39173	1
5641	51.2614	3.61092	1
4782	50.9113	5.22845	0
4950	51.4148	4.59241	0
5693	51.1529	3.3997	0
4902	51.4381	4.40471	0
5366	50.9577	3.38808	0
5445	51.0641	3.42722	0
4728	50.924	5.55185	0
5037	51.1466	4.656	0
5102	51.1002	4.43728	0
5202	50.7952	3.42721	0
5290	50.7778	3.99444	0
5609	51.2717	3.09199	1
5027	51.264	4.77563	1
5171	51.1105	4.03519	0
5357	50.9213	3.71169	0
4867	51.0604	5.76673	1
5700	51.1016	3.51927	1
5805	50.9016	3.69519	0
5082	51.3254	4.40147	1
5178	51.1411	4.02868	1
5572	50.807	3.60574	0
4863	51.0629	5.70688	0
5084	51.3196	4.54806	0
5124	51.023	3.94687	0
5530	50.967	2.69876	0
5664	51.1716	3.10474	0
5504	51.1465	3.02681	1
5238	51.1709	3.83687	1
5346	51.0556	3.09503	1
5436	51.1628	3.83124	0
5519	51.0608	3.00216	0
5793	50.7449	4.12222	0
4886	51.1113	4.52441	0
5071	51.112	5.694	0
5213	50.8007	3.87226	1
5349	50.8065	3.03239	not available in database
4845	51.003	5.23554	1
5014	51.3273	5.12065	0
5292	50.8311	3.9642	1
5611	51.1462	3.35554	1
5617	51.1263	3.34454	0
5694	51.0955	3.4223	0
5226	51.1679	3.27213	1
5278	50.8009	3.37945	0
5831	51.25	4.1671	1
4722	50.7761	5.21052	1
4755	51.064	5.52144	0
4998	51.3426	4.74102	0
5348	50.8395	3.09663	0
5403	50.9374	3.33159	1
5419	50.921	3.65623	0
4794	50.8668	5.40678	0
4952	51.4807	4.82302	0
5452	51.0219	3.33257	1
5576	50.7801	3.61951	1
5599	51.049	3.24497	0
4996	51.2869	5.02711	0
5811	51.1352	3.893	0
5028	51.1449	5.06183	0
5565	50.8004	3.69806	0
5631	51.2052	3.69482	0
5671	51.1844	3.40906	0
5713	51.2345	3.49537	1
5275	50.8764	2.91799	1
5613	51.1292	3.26161	0
5462	51.2025	3.86226	1
5762	50.9518	4.48118	0
5237	51.2317	3.36513	1
5412	50.9319	3.22074	1
5422	50.7859	3.09027	0
5564	50.8132	3.78074	1
4723	51.1038	5.28254	1
5698	50.9956	3.52831	0
5026	51.2126	4.82241	1
5207	50.872	3.141	1
5209	50.8665	3.24507	1
5792	50.8621	3.66877	1
4841	50.8406	5.58553	0
4818	50.8497	5.62213	0
5061	51.1161	5.75668	0
5435	50.8646	3.56759	0
5446	51.0661	3.34158	0
5724	50.8233	3.91034	0
5675	51.1325	3.71301	0
5289	50.6932	3.96821	0
5544	50.761	3.35758	0
5546	50.8638	3.69403	0
4821	50.8767	4.98825	0
5358	50.7224	4.05648	0
5370	50.9971	3.17925	1
5184	51.145	3.86432	1
5534	50.8725	2.69359	1
5776	50.7909	4.13786	1
5256	51.2011	3.36293	1
5353	50.7674	4.08382	0
5650	51.2378	3.73444	1
5212	50.8518	3.83906	1
5393	50.9464	3.71134	0
4803	50.754	5.43554	0
4972	51.4243	5.02676	0
5125	51.0313	3.98956	0
5307	51.0047	2.96675	1
5535	50.8854	2.77842	0
5221	50.803	3.309	1
5766	50.737	4.3543	0
4820	50.7419	5.81594	0
5628	51.1886	3.01415	0
5426	50.8314	3.54317	0
5527	51.0648	2.88219	1
5829	51.2023	4.16301	1
5195	50.8695	3.09468	0
5196	50.815	2.96842	0
5573	50.7979	3.58433	1
5760	50.8346	3.65299	0
5204	50.7969	3.82691	1
5420	50.9403	3.59475	0
5179	51.1609	4.06142	0
5099	51.3617	4.48361	0
5413	50.9524	3.20174	1
5619	51.1277	3.11878	0
5333	50.8241	3.3964	1
5273	50.8546	2.97264	0
5510	50.8973	3.09222	0
5625	51.2283	3.64152	1
4737	51.1034	5.62665	1
4742	51.0435	5.59224	0
5529	50.9226	2.61498	1
5630	51.2317	3.76889	1
5003	51.2993	5.10428	0
5562	50.8063	3.68946	0
4787	50.7488	5.27238	0
5313	51.0029	4.33761	0
5402	50.9272	3.29909	1
5822	51.1772	4.63302	0
4883	51.1063	4.56223	not available in database
5098	51.0247	4.37588	1
5549	50.8308	3.70557	0
5555	50.8703	3.6857	0
5002	51.2668	4.95404	0
5304	50.803	3.06021	not available in database
5441	51.0065	3.68485	0
4825	51.117	5.0757	0
4851	51.0628	5.18858	0
5362	50.8495	3.4815	0
5508	50.8924	2.63815	0
4739	51.0216	5.58026	0
5055	51.022	5.58098	0
5122	50.9157	3.88009	0
5406	50.8105	3.50962	1
5739	50.8878	4.14705	0
4917	51.3389	4.58725	0
5041	51.3512	5.05888	0
5073	51.3075	4.54599	0
5174	51.1648	4.20063	0
5215	50.8025	2.74897	1
4817	50.7437	5.8877	1
5545	50.8994	3.74612	0
4926	51.4949	4.76384	1
4942	51.4296	4.4927	0
4966	51.4443	4.7998	1
5690	51.047	3.55163	0
5297	50.8329	3.4216	1
5395	50.8422	3.54951	1
4857	50.9485	5.69365	1
4895	51.3402	4.62214	0
5257	51.1728	3.31063	1
5800	51.0514	4.59123	0
5045	51.1686	5.39104	1
5386	50.9922	3.68791	1
4743	51.0992	5.59655	0
4993	51.3352	4.9384	0
5678	51.0035	3.49825	1
5751	50.7575	4.13632	1
5813	51.1251	3.84167	0
5303	50.8238	2.77857	not available in database
5505	51.0841	2.99577	0
4941	51.4808	4.76703	0
4802	51.0857	5.18227	0
5443	51.0168	3.36261	0
5733	50.8223	4.56744	0
5182	51.1864	4.25148	1
5845	50.9547	4.44104	1
4720	50.9688	4.85564	0
5219	50.7687	3.96332	0
5344	51.0335	3.13128	1
5820	50.7687	3.96332	0
5022	51.1769	4.74713	1
4955	51.3511	4.77094	0
5704	51.1191	3.44468	1
5017	51.1806	4.94795	0
5390	50.9166	3.54537	0
4846	50.9886	5.23385	0
5263	50.9697	2.97349	1
5374	50.8557	3.45128	1
5856	50.9366	4.40802	1
4935	51.3531	4.52358	1
5316	50.7402	2.82571	1
5381	50.8937	3.61684	0
5569	50.7672	3.60072	0
4764	51.0724	5.01367	0
4741	51.1109	5.59686	1
5463	51.2014	4.05543	1
5518	51.0535	2.91963	0
5051	51.1359	5.43176	1
5759	50.8141	4.15477	0
5185	51.1673	4.09998	0
4984	51.2831	4.69124	0
5768	50.7638	4.56719	0
4816	50.9252	5.12572	1
5201	50.8136	3.4861	0
5270	50.9871	3.16811	1
5551	50.8908	3.75874	0
5629	51.2138	3.78486	0
5136	50.9295	3.84058	0
5592	50.997	3.99679	0
5689	51.1892	3.45045	0
5835	51.2143	4.10944	0
5575	50.7881	3.68093	0
5192	51.0228	4.13575	0
5252	50.8632	3.19901	1
4814	51.0011	5.41987	0
5553	50.9026	3.78986	1
5570	50.8088	3.7249	0
5816	51.1385	4.09871	1
4985	51.2946	4.76587	0
4719	50.8135	4.9115	0
5018	51.1943	4.89805	0
5356	50.9779	3.7109	0
5384	50.9804	3.66957	0
5246	51.1723	3.97126	0
4785	50.9225	5.22965	1
5425	50.7742	3.40678	0
5645	51.0648	3.30308	1
5447	51.0689	3.36292	1
5775	50.7342	4.1846	0
4839	50.7767	5.50837	0
4991	51.2749	4.96489	0
5160	50.9771	3.91033	0
5168	51.1207	4.16594	1
5329	50.8306	3.01381	0
5377	50.9509	3.32844	1
5557	50.8414	3.67362	1
5032	51.0939	4.68593	0
4715	50.8471	5.16053	1
4921	51.3401	4.77809	0
5380	50.8544	3.58481	0
5247	50.8092	2.93326	0
5369	50.9856	3.19379	1
4795	50.9401	5.18031	0
4750	51.0572	5.14326	0
4995	51.2401	4.91146	0
5509	50.9032	3.1404	0
5568	50.7934	3.53419	1
5874	50.8944	4.59906	1
4718	50.9487	4.94579	0
4913	51.404	4.61621	0
5537	50.8973	3.97501	0
4809	50.9834	5.33929	0
4905	51.3707	4.49799	0
5687	51.139	3.46286	0
5802	50.849	3.77717	1
5591	50.9108	3.78423	0
5790	51.0046	4.39414	0
5396	50.829	3.52902	1
5773	50.9874	4.71012	1
5407	50.8332	3.49785	1
5809	51.0829	4.16611	1
5324	50.8515	4.15361	0
5081	51.0683	4.37774	0
5088	51.3069	4.53354	0
5284	50.8069	3.46151	1
5851	50.8956	4.57062	1
4804	50.7929	5.52968	0
4909	51.487	4.78537	1
5181	51.1391	3.9694	0
4876	51.1869	5.44866	not available in database
5710	51.1085	3.76047	1
4843	50.7951	5.59216	1
4936	51.3977	4.4837	0
5120	50.7193	4.03313	0
5682	51.2235	3.46122	1
5110	50.7554	4.02551	1
5548	50.8493	3.79364	0
4800	51.0445	5.35439	0
5057	50.9773	5.661	1
5391	50.8868	3.65106	1
4798	50.9515	5.00204	0
5850	50.99	4.61953	0
5147	50.9751	3.74926	0
4774	51.0441	4.90491	0
4924	51.3707	4.44056	1
5101	51.1867	4.57486	0
5119	50.7382	3.97817	0
5660	51.2083	3.16958	1
4747	50.9395	5.06875	1
4983	51.2569	5.06129	0
5294	50.8394	3.87185	1
5673	51.1395	3.66719	0
5804	50.8596	3.73585	0
5879	50.952	4.60025	0
4779	51.1433	5.17613	0
5228	51.2518	3.40624	0
5605	51.2521	3.06316	1
5742	50.8192	3.57546	0
5062	51.1497	5.79056	1
5111	50.8048	4.01352	0
5206	50.7891	3.49229	0
4842	50.8422	5.60261	1
4760	51.1164	5.49416	0
4829	51.0751	5.66442	0
5132	50.9368	3.75124	0
5563	50.7887	3.72971	1
5876	50.913	4.66065	1
5001	51.1953	4.69163	0
5439	51.0966	3.57504	0
5542	50.7677	3.25239	0
5614	51.2863	3.06794	1
4713	50.8061	5.15175	1
5368	50.9439	3.25318	0
4858	50.9361	5.71322	1
5372	50.8878	3.54019	0
5248	50.8541	2.80334	0
5203	50.7895	3.78586	1
5612	51.1228	3.16605	1
5854	50.9866	4.84644	0
5750	50.7417	4.40984	0
5172	51.1174	3.94173	0
5571	50.7807	3.51428	1
4784	50.7884	5.44419	1
5574	50.8055	3.57086	0
4763	51.1585	5.19069	0
5516	50.8924	3.05113	0
5709	51.0418	4.67707	0
4992	51.1981	5.02686	0
5086	51.253	4.59506	1
4910	51.3928	4.66025	0
5385	50.8957	3.64098	0
5437	51.1419	3.49996	0
5860	50.8323	4.66854	0
5387	50.9471	3.66579	0
4791	50.8673	5.32567	0
5053	51.2524	5.35994	0
5410	50.9725	3.43618	1
5646	51.2408	3.0155	0
5310	50.8989	3.2661	1
5819	51.1175	3.97173	1
4815	50.7585	5.52884	0
5383	50.9198	3.61358	0
5705	51.1124	3.6476	1
4738	51.0562	5.58258	0
5621	51.1491	3.1811	0
5153	51.107	3.82046	1
5637	51.1457	3.20834	1
4967	51.3519	4.89296	0
5677	51.0693	3.65112	1
5176	51.1664	4.08425	0
4757	51.1797	5.54432	0
5276	50.9368	3.08261	0
4768	50.8543	4.94463	0
5623	51.258	3.65395	0
5746	50.7539	3.86425	0
5680	51.1306	3.4216	0
5769	50.7846	4.20567	not available in database
5258	51.1681	3.19635	0
5610	51.0815	3.16997	0
5601	51.1711	3.32211	0
5342	50.795	3.13828	0
5121	50.7386	4.04178	1
4753	51.1296	5.52163	0
5785	50.8567	3.92706	0
5716	50.7794	3.9533	not available in database
5454	51.2023	3.82793	0
5040	51.1524	4.81611	1
4806	51.046	5.37182	0
4962	51.4655	4.79223	1
5097	51.2392	4.49076	0
5128	51.0342	4.0583	0
4959	51.4071	4.98168	0
5737	50.9063	4.17113	0
5774	50.8304	4.22965	1
4773	50.9471	4.88814	0
5394	50.9292	3.6874	1
5683	51.0226	3.53496	1
5748	50.7563	3.80044	0
5070	51.1659	5.74015	0
5803	50.8239	3.7491	0
4920	51.3815	4.49228	0
4937	51.3328	4.67896	0
5281	50.7768	3.78886	1
5461	51.2037	3.93952	1
5223	51.1666	3.88553	0
4765	51.1586	5.28647	0
4797	50.7855	5.41732	0
4904	51.3564	4.6906	1
5188	51.0079	4.2328	1
5271	50.9219	3.12426	0
5764	50.737	4.28517	0
5021	51.223	4.6725	0
5334	50.8282	3.3449	0
5405	50.9543	3.31271	1
4896	51.3436	4.66828	0
5282	50.8292	3.8095	0
5211	50.9458	3.47086	0
5559	50.8006	3.66713	0
5814	50.9405	3.93599	1
4780	51.0944	5.2281	0
5382	50.9486	3.62308	0
5864	51.0086	4.76057	0
5586	50.9727	3.78363	0
4838	50.8025	5.61541	0
5397	50.9908	3.60959	0
5691	51.1311	3.49016	1
5593	50.9668	3.94033	0
5807	50.7809	3.88309	1
5878	50.8308	4.76789	0
5399	50.9658	3.64416	1
4744	51.0814	5.58181	0
5354	50.7818	3.2712	0
5330	50.8826	4.23091	0
5806	50.8507	3.71978	0
5875	50.8804	4.49087	0
4761	51.1112	5.56116	0
4781	50.9288	4.80089	1
5280	50.8177	3.84653	1
5756	50.9492	4.56705	0
5821	51.1593	4.29443	1
4861	51.0866	5.7618	0
5308	51.0196	3.01761	1
5048	51.1646	5.43671	0
5429	50.9267	3.5708	0
5550	50.8912	3.7016	0
4769	50.8806	4.85987	0
4778	50.8804	4.8533	0
4859	50.9565	5.65971	1
4836	50.8788	5.60784	0
5725	51.0199	4.72309	0
5287	50.8135	3.93172	0
5810	51.1243	3.86311	0
4877	51.1464	4.98868	0
5227	51.3256	3.31146	0
5190	51.0177	4.28295	1
4901	51.4444	4.4191	1
5417	50.9528	3.57462	0
4790	50.8655	5.27491	0
5788	51.0214	4.45276	0
5218	50.9179	3.47708	0
4893	51.3977	4.45497	not available in database
5285	50.8565	3.89723	0
5744	50.942	4.45412	0
4714	50.8752	5.19653	0
5103	51.2438	4.62412	0
5173	51.144	4.10583	0
4844	51.1731	5.07798	1
5205	50.7927	3.0555	1
5351	50.698	4.06089	0
5066	51.1367	5.75272	1
5883	50.8891	4.60273	1
4721	50.8111	5.10586	1
4727	50.9236	5.48527	0
5193	50.9234	4.21994	1
5761	51.022	4.6114	0
5300	50.7159	3.35386	1
5363	50.9062	4.11142	0
5670	51.1293	3.61734	0
5817	51.0631	4.11484	1
5791	50.9294	4.64476	0
5069	51.1022	5.80454	1
5763	50.9289	4.52309	1
4884	51.1171	4.59298	0
5288	50.8218	3.99267	0
5029	51.2503	4.83424	0
5797	50.9123	4.28344	0
5506	51.2237	3.99659	0
5728	50.8439	4.19127	0
5004	51.3081	4.75738	0
4827	51.0043	5.01451	0
5054	51.1985	5.36237	0
5146	51.0455	3.93241	0
5131	51.021	3.88418	0
5842	50.8514	4.58398	0
5328	50.8945	3.2248	0
5735	51.0111	4.55399	1
5731	50.7956	3.956	0
5711	51.0843	3.48248	not available in database
5745	50.7637	3.83863	1
4873	51.2643	5.49201	1
5427	50.8463	3.34567	0
5859	50.8631	4.56544	0
5540	50.7625	3.43466	1
4749	51.1482	5.35201	1
4772	51.0652	4.82241	0
4997	51.2172	5.21375	0
5416	50.9652	3.68688	1
5640	51.2614	3.00917	1
4881	51.0987	5.44805	0
5598	51.2648	3.16239	0
4770	50.9814	4.9106	0
5451	51.1769	3.99839	1
4872	51.2293	5.48329	1
5433	50.7462	3.40169	0
5771	50.7055	4.24106	0
5042	51.0691	4.73113	1
5881	51.0132	4.58477	0
5036	50.9837	5.11356	0
5841	50.9573	4.65575	1
5738	50.8357	4.15155	0
5554	50.8867	3.7983	0
5695	51.1907	3.53052	0
5254	50.8261	3.2089	1
5577	50.7468	3.55996	0
5225	51.1551	3.25099	0
5326	50.8447	4.11104	1
5355	50.7918	3.28884	0
5127	51.0304	3.78572	0
5730	50.8424	3.96127	0
5503	51.1195	3.0233	1
5170	51.1472	4.18012	1
5312	50.8893	3.3021	1
5648	51.2121	3.065	0
5301	50.8479	3.3769	0
5706	51.1355	3.7644	1
4865	51.0249	5.00532	0
4914	51.3888	4.76868	1
5378	50.984	3.31489	0
5191	51.0387	4.13798	1
5541	50.7829	3.45199	0
5870	50.904	4.65151	0
4826	51.0758	5.0394	0
5418	50.8926	3.45695	0
5818	51.1563	4.01571	1
4847	51.0122	5.20123	1
5340	50.7687	3.17254	1
5458	51.1906	4.05693	0
5528	51.0043	2.86558	1
5376	50.9208	3.28217	1
5844	50.9462	4.40589	0
5235	51.3084	3.29464	1
5109	51.2707	4.47092	not available in database
5216	50.8812	3.18645	1
4752	51.1884	5.57601	1
4805	50.8073	5.67052	0
5873	50.7799	4.55319	0
4864	51.078	5.1222	0
5772	50.763	4.54168	0
5067	51.1258	5.66297	1
5335	50.8652	4.06406	1
5208	50.7447	3.98889	0
4882	51.1474	5.39772	0
5717	51.0275	4.68484	not available in database
5828	51.089	4.06331	0
5087	51.3418	4.3072	1
5464	51.2364	4.05949	1
5561	50.8162	3.63085	0
5499	50.9151	3.15573	1
5636	51.1854	3.12582	0
5714	51.098	3.64782	0
5347	50.8108	3.13469	0
5718	50.7451	3.95786	1
4866	51.0181	4.95164	1
5882	51.016	4.95545	0
5167	51.0936	3.98106	0
4848	50.975	5.09975	0
5753	50.7534	4.28911	0
5880	50.9737	4.59291	0
4969	51.3478	4.8487	0
5752	50.763	4.24827	0
5259	50.9728	3.09443	1
5830	51.2245	4.20271	1
5590	51.1117	3.22061	0
5838	51.2212	4.30005	0
5327	50.8287	3.1588	1
4731	50.9377	5.36922	1
5140	51.0441	4.35065	0
5498	50.8643	2.62142	1
4712	50.7868	5.13782	1
4734	50.8455	5.47276	0
5578	50.7351	3.60946	1
5320	51.1118	4.2938	0
5723	51.0071	4.70819	0
5595	51.0854	3.10992	0
4725	50.9134	5.40112	1
4807	51.0027	5.38329	0
5729	50.7684	4.5176	0
5298	50.8691	3.3138	0
5552	50.8715	3.79053	1
5044	51.2181	5.32772	1
5336	50.7602	2.89605	1
5389	50.9388	3.63177	1
5777	51.0007	4.68118	0
5240	50.9605	3.51257	1
5767	51.0569	4.4201	not available in database
5727	50.8605	4.21393	0
5080	51.2627	4.60289	not available in database
5721	50.8681	4.19402	1
5736	50.8764	3.91977	1
5138	51.0152	4.01819	1
5685	51.1904	3.48189	1
5849	50.8149	4.62533	0
5277	50.7936	3.35646	1
5299	50.8867	3.40521	1
5770	50.7469	4.2503	0
5400	50.908	3.59387	1
4948	51.474	4.50836	1
4890	51.0651	4.47931	0
4965	51.3826	5.02085	0
5787	51.0107	4.42357	1
5663	51.1886	3.09212	0
5596	51.0971	3.19955	1
5375	51.035	3.63169	1
5123	51.027	3.82567	0
4777	51.0784	4.87819	0
4878	51.2667	5.47774	0
5411	50.94	3.42402	1
4989	51.235	5.14184	0
5783	50.8525	4.0265	1
5415	50.9778	3.13844	0
5547	50.876	3.83168	0
5367	51.0065	3.21891	0
5867	50.8686	4.64141	0
5606	51.1073	3.13789	1
5765	51.0605	4.56703	0
5538	50.8821	4.01066	0
5222	51.2406	3.25324	0
5869	50.867	4.75504	0
5245	51.1858	3.26027	0
5779	51.0356	4.52159	1
5847	50.8512	4.59818	0
5715	50.7685	3.91229	1
4956	51.4803	4.80978	1
4830	51.1677	5.18055	1
4885	51.0732	4.49503	0
5322	50.8851	4.10727	0
5539	50.9197	3.9606	1
5361	50.8306	4.06996	0
4856	51.1771	5.11022	0
5315	51.0865	4.2344	1
4756	51.1487	5.59071	0
5068	51.0173	5.6058	1
5440	51.1029	3.71628	0
4912	51.3509	4.53542	0
5105	51.2273	4.53868	0
5618	51.1423	3.31847	0
5732	50.7472	4.37754	0
5582	50.7475	3.57241	0
5404	50.99	3.28057	1
5186	51.0747	4.19679	0
5286	50.7874	3.92203	1
5373	51.0126	3.64486	1
5314	51.026	4.22885	0
5579	50.8255	3.59749	1
5108	51.0925	4.34449	0
5272	50.8325	2.92928	0
5177	51.0891	3.82353	0
5283	50.9139	3.34471	1
5450	51.0311	3.74152	0
4808	50.9706	5.35896	1
5798	50.9211	4.34003	0
5722	50.873	3.95958	1
5012	51.1812	4.81209	0
5808	50.9841	3.84178	0
4801	51.0355	4.83352	0
5169	51.1532	4.29301	0
5183	51.0664	3.79526	0
4837	50.7653	5.44501	1
4931	51.4669	4.46949	0
5325	50.8709	4.14045	1
5089	51.3669	4.31941	0
5781	50.7923	4.26663	1
5871	50.8715	4.63567	0
5269	50.9208	2.94933	0
4733	50.9617	5.46312	0
5652	51.2288	3.19912	0
5801	50.8718	3.73938	1
5428	50.7747	3.38394	1
5778	50.7318	4.31011	1
5840	50.8756	4.7859	1
5747	50.9849	4.52697	0
4951	51.4023	4.77412	0
5515	50.9297	3.01736	0
5852	50.9162	4.67735	1
5708	50.8134	4.51064	1
5734	50.8416	3.99535	1
5556	50.8288	3.79503	1
5740	50.7632	4.45947	1
5074	51.3462	4.39492	1
5078	51.181	4.55381	0
5755	50.9093	4.30989	1
5558	50.8494	3.62692	1
5019	51.1934	5.07686	0
5039	51.105	4.73141	1
5038	51.0934	4.83695	0
5295	50.7965	3.24931	0
4899	51.4142	4.75194	0
5862	50.8816	4.53643	0
5360	50.8749	3.62283	0
5232	51.1648	3.86839	0
5421	50.9843	3.57551	0
4894	51.4469	4.73107	1
5094	51.185	4.33929	0
5848	50.9216	4.70237	0
5350	50.7953	3.20066	1
5543	50.7758	3.29289	1
5868	50.8314	4.72531	0
5789	50.9288	4.50088	0
5877	50.8682	4.66982	1
4850	51.0552	5.26932	0
4732	50.9425	5.33745	1
5784	51.0022	4.47703	1
5865	50.8817	4.55152	1
5567	50.7445	3.61979	1
5667	51.0509	3.5858	1
5757	51.0383	4.40739	1
5311	50.8814	3.367	0
5861	50.8941	4.72836	1
4891	51.1225	4.56729	0
4854	51.0044	5.71518	1
4916	51.4246	4.46939	0
4853	51.0166	5.74974	0
5251	50.867	3.2841	not available in database
5536	50.8723	4.04909	0
5302	50.7908	3.16123	0
5823	51.1682	4.68901	0
4869	51.2221	5.43602	0
5255	50.842	3.2233	not available in database
5077	51.2624	4.62487	1
5430	50.856	3.61319	0
4988	51.1763	4.8907	0
5323	50.8995	4.06426	0
4981	51.3644	4.85218	0
4852	51.0387	5.28469	0
5620	51.1333	3.13578	0
5626	51.2671	3.03638	1
4833	50.8857	5.63929	1
5090	51.3042	4.4581	0
5786	50.9201	4.44544	1
5455	51.0759	3.71951	1
4834	51.0804	5.22442	0
4824	50.9811	5.70739	1
5047	51.2403	5.30669	0
5104	51.2145	4.48897	0
5199	50.8581	2.89583	1
5052	51.227	5.2871	0
5024	51.3058	4.88355	0
5210	50.85	3.299	0
5296	50.8468	3.2909	not available in database
5754	50.9366	4.37444	1
5638	51.2391	2.95182	0
5796	51.0444	4.48026	0
5679	51.0805	3.45258	0
4771	51.0387	5.70619	1
5008	51.3149	4.84923	0
5095	51.2377	4.47042	0
5794	50.7897	4.30266	0
5279	51.3346	3.21583	0
5720	50.7748	4.32905	not available in database
5857	50.8493	4.49655	0
5872	50.8674	4.72664	1
5319	51.069	4.285	1
5220	51.2277	3.22635	0
5083	51.2913	4.4231	0
4813	51.0052	5.51486	0
5159	51.105	3.99839	1
5091	51.2631	4.42454	0
5780	50.9148	4.36619	0
5100	51.1657	4.4288	0
5214	50.7702	3.88108	1
5827	51.2165	4.33355	1
5444	51.0472	3.72989	0
5749	50.8796	4.27696	0
49	not available in database	not available in database	0
4960	not available in database	not available in database	1
5580	not available in database	not available in database	1
5581	not available in database	not available in database	0
5583	not available in database	not available in database	0
5824	not available in database	not available in database	0
5825	not available in database	not available in database	0
5826	not available in database	not available in database	1
4783	50.7912	5.25533	1
4828	51.1993	5.28441	0
4840	50.733	5.4379	0
4939	51.4221	4.57203	0
4944	51.4026	4.54579	0
4946	51.3769	5.09	0
4979	51.4295	5.09973	0
5234	51.2313	3.431	1
5243	51.165	3.93129	0
5485	51.0533	2.75987	0
5643	51.2611	3.56508	0
5697	51.1549	3.55261	1
5839	51.2418	4.25076	0
4911	51.3662	4.61325	0
5007	51.2465	5.21143	1
5011	51.3127	5.19237	0
5049	51.2202	5.39289	1
5076	51.2952	4.37812	1
5079	51.3666	4.25763	0
5092	51.2037	4.37706	0
5093	51.3737	4.26815	0
5588	51.3423	3.1733	0
5712	51.1581	3.77841	not available in database
4831	51.2093	5.23738	0
4812	51.0263	5.44467	0
4970	51.4439	5.00719	0
4973	51.3944	5.04487	0
5010	51.2407	4.74106	0
5046	51.2544	5.28549	0
5058	51.0147	5.67842	0
5866	50.7957	4.70981	not available in database
4903	51.3706	4.58415	0
